# Supplementary material for: Pairwise comparative analysis of six haplotype assembly methods based on users’ experience
Source: BMC Genom Data. 2023 Jun 29;24:35. doi: 10.1186/s12863-023-01134-5 (PMC10311811; doi:10.1186/s12863-023-01134-5)
Supplement: Supplementary file 2 — Supplementary Material 2 [file 12863_2023_1134_MOESM2_ESM.xlsx]

## Sheet: Table.Legend
Additional File 2
Supplemental Table 3: Combined hg19 and hg38 pairwise comparison results.
This table consists of 6 sub-tables on 6 Excel sheets. These 6 sheets are for 6 data sets: hg19.DP1, hg19.DP15,
hg19.DP30, and hg38.DP1, hg38.DP15, and hg38.DP30 respectively. Each sub-table (or sheet) consists of block
and SNV disagreement counts and percentages (in the top 2 panels), as well as the SNV overlap between
each 2 of the 6 haplotype assembly algorithms (in the bottom or last panel).

## Sheet: hg19.DP1
hg19 DP1 COMPARISON USING R
Block Disagreement
Compare by # of blocks	HapCUT2	MixSIH	PEATH	WhatsHap	WhatsHap.filter	SDhaP	MAtChap
HapCUT2 (32150 blocks)	0	459/32150 (1.43%)	188/32150 (0.58%)	1690/32150 (5.26%)	1690/32150 (5.26%)	4860/32150 (15.12%)	494/32150 (1.54%)
MixSIH (32252 blocks)	885/32252 (2.74%)	0	655/32252 (2.03%)	1924/32252 (5.97%)	1924/32252 (5.97%)	5109/32252 (15.84%)	664/32252 (2.06%)
PEATH (31355 blocks)	1005/31355 (3.21%)	976/31355 (3.11%)	0	2032/31355 (6.48%)	2032/31355 (6.48%)	5215/31355 (16.63%)	838/31355 (2.67%)
WhatsHap (10132 blocks)	6353/10132 (62.70%)	6344/10132 (62.61%)	6328/10132 (62.46%)	0		6602/10132 (65.16%)	6347/10132 (62.64%)
WhatsHap.filter (8149 blocks)	2362/8149 (28.99%)	2258/8149 (27.71%)	2227/8149 (27.33%)		0	2824/8149 (34.65%)	2255/8149 (27.67%)
SDhaP.100595split (32252 blocks)	5207/32252 (16.14%)	5121/32252 (15.88%)	5109/32252 (15.84%)	5702/32252 (17.68%)	5702/32252 (17.68%)	0	5129/32252 (15.90%)
MAtChap (31355 blocks)	1274/31355 (4.06%)	954/31355 (3.04%)	838/31355 (2.67%)	2105/31355 (6.71%)	2105/31355 (6.71%)	5246/31355 (16.73%)	0
SNV Disagreement
Compare by # of SNVs	HapCUT2	MixSIH	PEATH	WhatsHap	WhatsHap.filter	SDhaP	MAtChap
HapCUT2 (115215 SNVs, 596 "-")	0	8881/115215 (7.71%)	6190/115215 (5.36%)	15960/115215 (13.85%)	15960/115215 (13.65%)	27098/115215 (23.52%)	9224/115215 (8.01%)
MixSIH (115790 SNVs, 4765 "-")	11034/115790 (9.53%)	0	10153/115790 (8.60%)	17307/115790 (14.95%)	17307/115790 (14.95%)	28183/115790 (24.34%)	10240/115790 (8.84%)
PEATH (115813 SNV, 0 "-")	12872/115813 (11.11%)	13671/115813 (11.80%)	0	19263/115813 (16.63%)	19263/115813 (16.63%)	31494/115813 (27.19%)	12508/115813 (10.80%)
WhatsHap (178523 SNV, 0 "-")	165569/178523 (92.74%)	165603/178523 (92.76%)	165582/178523 (92.75%)	0		166693/178523 (93.37%)	165661/178523 (92.80%)
WhatsHap.filter (115745 SNV, 0 "-")	94685/115745 (81.80%)	93576/115745 (80.85%)	93258/115745 (80.57%)		0	96750/115745 (83.59%)	93491/115745 (80.77%)
SDhaP.100595split (115813 SNV, 0 "-")	28693/115813 (24.78%)	28261/115813 (24.40%)	28253/115813 (24.40%)	31441/115813 (27.15%)	31441/115813 (27.15%)	0	28452/115813 (24.57%)
MAtChap (115813 SNVs, 0 "-")	15417/115813 (13.31%)	13563/115813 (11.71%)	12508/115813 (10.80%)	19750/115813 (17.05%)	19750/115813 (17.05%)	31801/115813 (27.46%)	0
SNV Overlap
Compare by # of SNVs	HapCUT2	MixSIH	PEATH	WhatsHap	WhatsHap.filter	SDhap	MAtCHap
HapCUT2 (115215 SNVs, 596 "-")	0	115207/115215	115215/115215	115157/115215	115215/115215	115215/115215	115215/115215
MixSIH (115790 SNVs, 4765 "-")	115207/115790	0	115790/115790	115724/115790	115156/115790	115790/115790	115790/115790
PEATH (115813 SNV, 0 "-")	115215/115813	115790/115813	0	115746/115813	115723/115813	115813/115813	115813/115813
WhatsHap (178523 SNV, 0 "-")	115157/178523	115724/178523	115746/178523	0	115745/178523	115746/178523	115746/178523
WhatsHap.filter (115745 SNV, 0 "-")	115215/115745	115156/115745	115723/115745	115745/115745	0	115745/115745	115745/115745
SDhaP.100595split (115813 SNV, 0 "-")	115215/115813	115790/115813	115813/115813	115746/115813	115745/115813	0	115813/115813
MAtChap (115813 SNVs, 0 "-")	115215/115813	115790/115813	115813/115813	115746/115813	115745/115813	115813/115813	0

## Sheet: hg19.DP15
hg19 DP15 COMPARISON USING R
Block Disagreement
Compare by # of blocks	HapCUT2	MixSIH	PEATH	WhatsHap	WhatsHap.filtered	SDhap	MAtCHap
HapCUT2 (27449 blocks)	0	386/27449 (1.41%)	174/27449 (0.63%)	1517/27449 (5.53%)	1517/27449 (5.53%)	4187/27449 (15.25%)	396/27449 (1.44%)
MixSIH (27537 blocks)	718/27537 (2.61%)	0	526/27537 (1.91%)	1685/27537 (6.12%)	1685/27537 (6.12%)	4377/27537 (15.89%)	529/27537 (1.92%)
PEATH (26837 blocks)	811/26837 (3.02%)	762/26837 (2.84%)	0	1776/26837 (6.62%)	1776/26837 (6.62%)	4444/26837 (16.56%)	637/26837 (2.37%)
WhatsHap (9237 blocks)	6064/9237 (65.65%)	6053/9237 (65.53%)	6060/9237 (65.61%)	0		6264/9237 (67.81%)	6060/9237 (65.61%)
WhatsHap.filtered (7341 blocks)	2231/7341 (30.39%)	2152/7341 (29.31%)	2117/7341 (28.84%)		0	2689/7341 (36.63%)	2115/7341 (28.81%)
SDhap (27537 blocks)	4454/27537 (16.17%)	4387/27537 (15.93%)	4377/27537 (15.89%)	4884/27537 (17.74%)	4884/27537 (17.74%)	0	4379/27537 (15.90%)
MAtCHap (26837 blocks)	1007/26837 (3.75%)	758/26837 (2.82%)	637/26837 (2.37%)	1795/26837 (6.69%)	1795/26837 (6.69%)	4448/26837 (16.57%)	0
SNV Disagreement
Compare by # of SNVs	HapCUT2	MixSIH	PEATH	WhatsHap	WhatsHap.filtered	SDhap	MAtCHap
HapCUT2 (96357 SNV)	0	8181/96357 (8.49%)	6178/96357 (6.41%)	14539/96357 (15.09%)	14539/96357 (15.09%)	23367/96357 (24.25%)	8185/96357 (8.49%)
MixSIH (96818 SNV)	9732/96818 (10.05%)	0	8959/96818 (9.25%)	15376/96818 (15.88%)	15376/96818 (15.88%)	24298/96818 (25.10%)	9030/96818 (9.33%)
PEATH (96835 SNV)	10916/96835 (11.27%)	11470/96835 (11.84%)	0	16907/96835 (17.46%)	16907/96835 (17.46%)	26466/96835 (27.33%)	10462/96835 (10.80%)
WhatsHap (152769 SNV)	142401/152769 (93.21%)	142331/152769 (93.17%)	142418/152769 (93.22%)	0		143108/152769 (93.68%)	142385/152769 (93.20%)
WhatsHap.filtered (96783 SNV)	78696/96783 (81.31%)	77756/96783 (80.34%)	77334/96783 (79.90%)		0	80626/96783 (83.31%)	77171/96783 (79.74%)
SDhap (96835 SNV)	24547/96835 (25.35%)	24361/96835 (25.16%)	24153/96835 (24.94%)	26935/96835 (27.82%)	26935/96835 (27.82%)	0	24327/96835 (25.12%)
MAtCHap (96835 SNV)	12734/96835 (13.15%)	11578/96835 (11.96%)	10462/96835 (10.80%)	17107/96835 (17.67%)	17107/96835 (17.67%)	26631/96835 (27.50%)	0
SNV Overlap
Compare by # of SNVs	HapCUT2	MixSIH	PEATH	WhatsHap	WhatsHap.filtered	SDhap	MAtCHap
HapCUT2 (96357 SNV)	0	96349/96357	96357/96357	96312/96357	96312/96357	96357/96357	96357/96357
MixSIH (96818 SNV)	96349/96818	0	96818/96818	96766/96818	96766/96818	96818/96818	96818/96818
PEATH (96835 SNV)	96357/96835	96818/96835	0	96783/96835	96783/96835	96835/96835	96835/96835
WhatsHap (152769 SNV)	96312/152769	96766/152769	96783/152769	0		96783/152769	96783/152769
WhatsHap.filtered (96783 SNV)	96312/96783	96766/96783	96783/96783		0	96783/96783	96783/96783
SDhap (96835 SNV)	96357/96835	96818/96835	96835/96835	96783/96835	96783/96835	0	96835/96835
MAtCHap (96835 SNV)	96357/96835	96818/96835	96835/96835	96783/96835	96783/96835	96835/96835	0

## Sheet: hg19.DP30
hg19 DP30 COMPARISON USING R
Block Disagreement
Compare by # of blocks	HapCUT2	MixSIH	PEATH	WhatsHap	WhatsHap.filtered	SDhap	MAtCHap
HapCUT2 (4529 blocks)	0	92/4529 (2.03%)	50/4529 (1.10%)	253/4529 (5.59%)	253/4529 (5.59%)	689/4529 (15.21%)	94/4529 (2.08%)
MixSIH (4540 blocks)	127/4540 (2.80%)	0	111/4540 (2.44%)	270/4540 (5.95%)	270/4540 (5.95%)	718/4540 (15.81%)	106/4540 (2.33%)
PEATH (4479 blocks)	111/4479 (2.48%)	129/4479 (2.88%)	0	277/4479 (6.18%)	277/4479 (6.18%)	697/4479 (15.56%)	128/4479 (2.86%)
WhatsHap (4338 blocks)	2379/4338 (54.84%)	2379/4338 (54.84%)	2386/4338 (55.00%)	0		2566/4338 (59.15%)	2378/4338 (54.82%)
WhatsHap.filtered (3391 blocks)	426/3391 (12.56%)	412/3391 (12.15%)	423/3391 (12.47%)		0	739/3391 (21.79%)	407/3391 (12.00%)
SDhap (4540 blocks)	718/4540 (15.81%)	719/4540 (15.84%)	711/4540 (15.66%)	754/4540 (16.61%)	754/4540 (16.61%)	0	715/4540 (15.75%)
MAtCHap (4479 blocks)	145/4479 (3.24%)	121/4479 (2.70%)	128/4479 (2.86%)	264/4479 (5.89%)	264/4479 (5.89%)	700/4479 (15.63%)	0
SNV Disagreement
Compare by # of SNVs	HapCUT2	MixSIH	PEATH	WhatsHap	WhatsHap.filtered	SDhap	MAtCHap
HapCUT2 (18824 SNV)	0	4956/18824 (26.33%)	4195/18824 (22.29%)	6046/18824 (32.12%)	6046/18824 (32.12%)	7697/18824 (40.89%)	4898/18824 (26.02%)
MixSIH (18885 SNV)	5139/18885 (27.21%)	0	5132/18885 (27.18%)	6173/18885 (32.69%)	6173/18885 (32.69%)	7872/18885 (41.68%)	5126/18885 (27.14%)
PEATH (18887 SNV)	5056/18887 (26.77%)	5602/18887 (29.66%)	0	6475/18887 (34.28%)	6475/18887 (34.28%)	7992/18887 (42.31%)	5483/18887 (29.03%)
WhatsHap (24628 SNV)	18784/24628 (76.27%)	18786/24628 (76.28%)	18833/24628 (76.47%)	0		19506/24628 (79.20%)	18783/24628 (76.27%)
WhatsHap.filtered (18864 SNV)	9703/18864 (51.44%)	9606/18864 (50.92%)	9623/18864 (51.01%)		0	10911/18864 (57.84%)	9510/18864 (50.41%)
SDhap (18887 SNV)	7831/18887 (41.46%)	7877/18887 (41.71%)	7795/18887 (41.27%)	8014/18887 (42.43%)	8014/18887 (42.43%)	0	7858/18887 (41.61%)
MAtCHap (18887 SNV)	5615/18887 (29.73%)	5537/18887 (29.32%)	5483/18887 (29.03%)	6454/18887 (34.17%)	6454/18887 (34.17%)	8049/18887 (42.62%)	0
SNV Overlap
Compare by # of SNVs	HapCUT2	MixSIH	PEATH	WhatsHap	WhatsHap.filtered	SDhap	MAtCHap
HapCUT2 (18824 SNV)	0	18823/18824	18824/18824	18801/18824	18801/18824	18824/18824	18824/18824
MixSIH (18885 SNV)	18823/18885	0	18885/18885	18862/18885	18862/18885	18885/18885	18885/18885
PEATH (18887 SNV)	18824/18887	18885/18887	0	18864/18887	18864/18887	18887/18887	18887/18887
WhatsHap (24628 SNV)	18801/24628	18862/24628	18864/24628	0		18864/24628	18864/24628
WhatsHap.filtered (18864 SNV)	18801/18864	18862/18864	18864/18864		0	18864/18864	18864/18864
SDhap (18887 SNV)	18824/18887	18885/18887	18887/18887	18864/18887	18864/18887	0	18887/18887
MAtCHap (18887 SNV)	18824/18887	18885/18887	18887/18887	18864/18887	18864/18887	18887/18887	0

## Sheet: hg38.DP1
hg38 DP1 COMPARISON USING R
hg38 DP1 Block Disagreement
Compare by # of blocks	HapCUT2	MixSIH	PEATH	WhatsHap	WhatsHap.filter	SDhap	MAtCHap
HapCUT2 (21710 blocks)		144/21710 (0.66%)	75/21710 (0.35%)	338/21710 (1.56%)	338/21710 (1.56%)	1684/21710 (7.76%)	135/21710 (0.62%)
MixSIH (21726 blocks)	229/21726 (1.05%)		214/21726 (0.98%)	399/21726 (1.84%)	399/21726 (1.84%)	1739/21726 (8.00%)	209/21726 (0.96%)
PEATH (19660 blocks)	121/19660 (0.62%)	171/19660 (0.87%)		331/19660 (1.68%)	331/19660 (1.68%)	1534/19660 (7.80%)	168/19660 (0.85%)
WhatsHap (21654 blocks)	487/21654 (2.25%)	470/21654 (2.17%)	473/21654 (2.18%)			1863/21654 (8.60%)	451/21654 (2.08%)
WhatsHap.filter (21611 blocks)	378/21611 (1.75%)	359/21611 (1.66%)	362/21611 (1.68%)			1762/21611 (8.15%)	340/21611 (1.57%)
SDhap (21726 blocks)	1747/21726 (8.04%)	1739/21726 (8.00%)	1752/21726 (8.06%)	1795/21726 (8.26%)	1795/21726 (8.26%)		1740/21726 (8.01%)
MAtCHap (19660 blocks)	196/19660 (1.00%)	183/19660 (0.93%)	168/19660 (0.85%)	340/19660 (1.73%)	340/19660 (1.73%)	1541/19660 (7.84%)
hg38 DP1 SNV Disagreement
Compare by # of SNVs	HapCUT2	MixSIH	PEATH	WhatsHap	WhatsHap.filter	SDhap	MAtCHap
HapCUT2 (100686 SNV)		6918/100686 (6.87%)	4933/100686 (4.90%)	9925/100686 (9.86%)	9925/100686 (9.86%)	15938/100686 (15.83%)	6573/100686 (6.53%)
MixSIH (100807 SNV)	7540/100807 (7.48%)		7501/100807 (7.44%)	10299/100807 (10.22%)	10299/100807 (10.22%)	16239/100807 (16.11%)	7728/100807 (7.67%)
PEATH (100810 SNV)	14767/100810 (14.65%)	16430/100810 (16.30%)		18622/100810 (18.47%)	18622/100810 (18.47%)	24129/100810 (23.94%)	16454/100810 (16.32%)
WhatsHap (100785 SNV)	10881/100785 (10.80%)	10813/100785 (10.73%)	10689/100785 (10.61%)			17814/100785 (17.68%)	10624/100785 (10.54%)
WhatsHap.filter (100625 SNV)	10435/100625 (10.37%)	10353/100625 (10.29%)	10226/100625 (10.16%)			17405/100625 (17.30%)	10164/100625 (10.10%)
SDhap (100810 SNV)	16272/100810 (16.14%)	16242/100810 (16.11%)	16406/100810 (16.27%)	17056/100810 (16.92%)	17056/100810 (16.92%)		16284/100810 (16.15%)
MAtCHap (100810 SNV)	16551/100810 (16.42%)	16525/100810 (16.39%)	16454/100810 (16.32%)	18877/100810 (18.73%)	18877/100810 (18.73%)	24194/100810 (24.00%)
hg38 DP1 SNV Overlap
Compare by # of SNVs	HapCUT2	MixSIH	PEATH	WhatsHap	WhatsHap.filter	SDhap	MAtCHap
HapCUT2 (100686 SNV)		100685/100686	100686/100686	100531/100686	100531/100686	100686/100686	100686/100686
MixSIH (100807 SNV)	100685/100807		100807/100807	100623/100807	100623/100807	100807/100807	100807/100807
PEATH (100810 SNV)	100686/100810	100807/100810		100625/100810	100625/100810	100810/100810	100810/100810
WhatsHap (100785 SNV)	100531/100785	100623/100785	100625/100785			100625/100785	100625/100785
WhatsHap.filter (100625 SNV)	100531/100625	100623/100625	100625/100625			100625/100625	100625/100625
SDhap (100810 SNV)	100686/100810	100807/100810	100810/100810	100625/100810	100625/100810		100810/100810
MAtCHap (100810 SNV)	100686/100810	100807/100810	100810/100810	100625/100810	100625/100810	100810/100810

## Sheet: hg38.DP15
hg38 DP15 COMPARISON USING R
hg38 DP15 Block Disagreement
Compare by # of blocks	HapCUT2	MixSIH	PEATH	WhatsHap	WhatsHap.filter	SDhap	MAtCHap
HapCUT2 (21564 blocks)		133/21564 (0.62%)	74/21564 (0.34%)	318/21564 (1.47%)	318/21564 (1.47%)	1621/21564 (7.52%)	125/21564 (0.58%)
MixSIH (21578 blocks)	206/21578 (0.95%)		199/21578 (0.92%)	361/21578 (1.67%)	361/21578 (1.67%)	1656/21578 (7.67%)	180/21578 (0.83%)
PEATH (19558 blocks)	115/19558 (0.59%)	159/19558 (0.81%)		305/19558 (1.56%)	305/19558 (1.56%)	1476/19558 (7.55%)	148/19558 (0.76%)
WhatsHap (21511 blocks)	458/21511 (2.13%)	424/21511 (1.97%)	438/21511 (2.04%)			1786/21511 (8.30%)	408/21511 (1.90%)
WhatsHap.filter (21465 blocks)	347/21465 (1.62%)	312/21465 (1.45%)	327/21465 (1.52%)			1683/21465 (7.84%)	296/21465 (1.38%)
SDhap (21578 blocks)	1676/21578 (7.77%)	1656/21578 (7.67%)	1681/21578 (7.79%)	1713/21578 (7.94%)	1713/21578 (7.94%)		1661/21578 (7.70%)
MAtCHap (19558 blocks)	178/19558 (0.91%)	157/19558 (0.80%)	148/19558 (0.76%)	303/19558 (1.55%)	303/19558 (1.55%)	1475/19558 (7.54%)
hg38 DP15 SNV Disagreement
Compare by # of SNVs	HapCUT2	MixSIH	PEATH	WhatsHap	WhatsHap.filter	SDhap	MAtCHap
HapCUT2 (99572 SNV)		6599/99572 (6.63%)	4864/99572 (4.88%)	9691/99572 (9.73%)	9691/99572 (9.73%)	15060/99572 (15.12%)	6528/99572 (6.56%)
MixSIH (99675 SNV)	7148/99675 (7.17%)		7081/99675 (7.10%)	10055/99675 (10.09%)	10055/99675 (10.09%)	15185/99675 (15.23%)	7277/99675 (7.30%)
PEATH (99676 SNV)	14523/99676 (14.57%)	15865/99676 (15.92%)		18201/99676 (18.26%)	18201/99676 (18.26%)	23118/99676 (23.19%)	15953/99676 (16.00%)
WhatsHap (99648 SNV)	10747/99648 (10.78%)	10430/99648 (10.47%)	10481/99648 (10.52%)			16812/99648 (16.87%)	10058/99648 (10.09%)
WhatsHap.filter (99487 SNV)	10301/99487 (10.35%)	9975/99487 (10.03%)	10035/99487 (10.09%)			16392/99487 (16.48%)	9603/99487 (9.65%)
SDhap (99676 SNV)	15347/99676 (15.40%)	15186/99676 (15.24%)	15474/99676 (15.52%)	16017/99676 (16.07%)	16017/99676 (16.07%)		15316/99676 (15.37%)
MAtCHap (99676 SNV)	16090/99676 (16.14%)	16132/99676 (16.18%)	15953/99676 (16.00%)	18176/99676 (18.24%)	18176/99676 (18.24%)	23148/99676 (23.22%)
hg38 DP15 SNV Overlap
Compare by # of SNVs	HapCUT2	MixSIH	PEATH	WhatsHap	WhatsHap.filter	SDhap	MAtCHap
HapCUT2 (99572 SNV)		99572/99572	99572/99572	99411/99572	99411/99572	99572/99572	99572/99572
MixSIH (99675 SNV)	99572/99675		99675/99675	99487/99675	99487/99675	99675/99675	99675/99675
PEATH (99676 SNV)	99572/99676	99675/99676		99487/99676	99487/99676	99676/99676	99676/99676
WhatsHap (99648 SNV)	99411/99648	99487/99648	99487/99648			99487/99648	99487/99648
WhatsHap.filter (99487 SNV)	99411/99487	99487/99487	99487/99487			99487/99487	99487/99487
SDhap (99676 SNV)	99572/99676	99675/99676	99676/99676	99487/99676	99487/99676		99676/99676
MAtCHap (99676 SNV)	99572/99676	99675/99676	99676/99676	99487/99676	99487/99676	99676/99676

## Sheet: hg38.DP30
hg38 DP30 COMPARISON USING R
hg38 DP30 Block Disagreement
Compare by # of blocks	HapCUT2	MixSIH	PEATH	WhatsHap	WhatsHap.filter	SDhap	MAtCHap
HapCUT2 (15813 blocks)	0	100/15813 (0.63%)	26/15813 (0.16%)	215/15813 (1.36%)	215/15813 (1.36%)	1105/15813 (6.99%)	74/15813 (0.47%)
MixSIH (15821 blocks)	137/15821 (0.87%)	0	120/15821 (0.76%)	243/15821 (1.54%)	243/15821 (1.54%)	1130/15821 (7.14%)	124/15821 (0.78%)
PEATH (15594 blocks)	55/15594 (0.35%)	106/15594 (0.68%)	0	213/15594 (1.37%)	213/15594 (1.37%)	1073/15594 (6.88%)	75/15594 (0.48%)
WhatsHap (15778 blocks)	291/15778 (1.84%)	276/15778 (1.75%)	269/15778 (1.70%)	0		1189/15778 (7.54%)	258/15778 (1.64%)
WhatsHap.filter (15757 blocks)	233/15757 (1.48%)	219/15757 (1.39%)	212/15757 (1.35%)		0	1132/15757 (7.18%)	201/15757 (1.28%)
SDhap (15821 blocks)	1132/15821 (7.16%)	1130/15821 (7.14%)	1129/15821 (7.14%)	1151/15821 (7.28%)	1151/15821 (7.28%)	0	1131/15821 (7.15%)
MAtCHap (15594 blocks)	96/15594 (0.62%)	107/15594 (0.69%)	75/15594 (0.48%)	205/15594 (1.31%)	205/15594 (1.31%)	1075/15594 (6.89%)	0
hg38 DP30 SNV Disagreement
Compare by # of SNVs	HapCUT2	MixSIH	PEATH	WhatsHap	WhatsHap.filter	SDhap	MAtCHap
HapCUT2 (63970 SNV)	0	5895/63970 (9.22%)	3951/63970 (6.18%)	7409/63970 (11.58%)	7409/63970 (11.58%)	11109/63970 (17.37%)	5144/63970 (8.04%)
MixSIH (64023 SNV)	6226/64023 (9.72%)	0	5928/64023 (9.26%)	7800/64023 (12.18%)	7800/64023 (12.18%)	11244/64023 (17.56%)	6278/64023 (9.81%)
PEATH (64025 SNV)	5782/64025 (9.03%)	7123/64025 (11.13%)	0	8629/64025 (13.48%)	8629/64025 (13.48%)	11975/64025 (18.70%)	6739/64025 (10.53%)
WhatsHap (63999 SNV)	7954/63999 (12.43%)	7982/63999 (12.47%)	7791/63999 (12.17%)	0		11824/63999 (18.48%)	7679/63999 (12.00%)
WhatsHap.filter (63917 SNV)	7727/63917 (12.09%)	7787/63917 (12.18%)	7578/63917 (11.86%)		0	11612/63917 (18.17%)	7479/63917 (11.70%)
SDhap (64025 SNV)	11236/64025 (17.55%)	11246/64025 (17.57%)	11217/64025 (17.52%)	11509/64025 (17.98%)	11509/64025 (17.98%)	0	11263/64025 (17.59%)
MAtCHap (64025 SNV)	6803/64025 (10.63%)	7384/64025 (11.53%)	6739/64025 (10.53%)	8538/64025 (13.34%)	8538/64025 (13.34%)	12021/64025 (18.78%)	0
hg38 DP30 SNV Overlap
Compare by # of SNVs	HapCUT2	MixSIH	PEATH	WhatsHap	WhatsHap.filter	SDhap	MAtCHap
HapCUT2 (63970 SNV)		63970/63970	63970/63970	63873/63970	63873/63970	63970/63970	63970/63970
MixSIH (64023 SNV)	63970/64023		64023/64023	63915/64023	63915/64023	64023/64023	64023/64023
PEATH (64025 SNV)	63970/64025	64023/64025		63917/64025	63917/64075	64025/64025	64025/64025
WhatsHap (63999 SNV)	63873/63999	63915/63999	63917/63999			63917/63999	63917/63999
WhatsHap.filter (63917 SNV)	63873/63917	63915/63917	63917/63917			63917/63917	63917/63917
SDhap (64025 SNV)	63970/64025	64023/64025	64025/64025	63917/64025	63917/64075		64025/64025
MAtCHap (64025 SNV)	63970/64025	64023/64025	64025/64025	63917/64025	63917/64075	64025/64025
