# Supplementary material for: Pairwise comparative analysis of six haplotype assembly methods based on users’ experience
Source: BMC Genom Data. 2023 Jun 29;24:35. doi: 10.1186/s12863-023-01134-5 (PMC10311811; doi:10.1186/s12863-023-01134-5)
Supplement: Supplementary file 4 — Supplementary Material 4 [file 12863_2023_1134_MOESM4_ESM.xlsx]

## Sheet: Table.Legend
Additional File 4
Detailed run time record for both hg19 and hg38 data
This table consists of 2 sub-tables on 2 Excel sheets. These 2 sheets are for hg19 and hg38 data running time
measurements at 3 sequencing depth levels (DP1, DP15, and DP30) using 6 haplotype assembly algorithms.
Using the Unix command "time", 3 measurements were reported and recorded: Real, User, and System time.

## Sheet: hg19.Run.Time
hg19 data
no.HI	Time	DP1	DP15	DP30
HapCUT2	real	0m0.027s	1m29.278s	0m51.258s
	user	0m0.020s	1m27.862s	0m50.749s
	system	0m0.004s	0m1.311s	0m0.463s
MixSIH	real	166m47.585s	167m57.023s	60m32.695s
	user	166m53.561s	167m55.217s	60m32.406s
	system	0m0.425s	0m1.137s	0m0.322s
PEATH	real	9m10.835s	9m18.656s	6m55.454s
	user	9m9.623s	9m17.898s	6m55.111s
	system	0m0.713s	0m0.629s	0m0.253s
WhatsHap	real	22m3.683s	18m39.833s	7m50.334s
	user	21m47.595s	18m32.676s	7m47.223s
	system	0m4.690s	0m9.843s	0m5.388s
MAtChap	real	146m8.797s	74m30.194s	2m6.993s
	user	145m32.562s	74m7.937s	2m5.477s
	system	0m41.642s	0m21.181s	0m1.325s
SDhap.noHI	Time	1st half	2nd half
DP1	real	1037m50.615s	4m1.958s
	user	1038m22.430s	3m57.365s
	system	0m7.826s	0m4.707s
DP15	real	2574m5.701s	4m54.171s
	user	2530m4.024s	4m49.151s
	system	43m40.612s	0m4.935s
DP30	real	2426m38.450s	NA
	user	2395m2.418s	NA
	system	31m15.693s	NA
For SDhaP's DP30 run, do not need to split to two parts.
For SDhaP, the time reported in Table 7 is the total time of running the 1st and 2nd half.

## Sheet: hg38.Run.Time
hg38 data
no.HI	Time	DP1	DP15	DP30
HapCUT2	real	1m39.076s	1m29.014s	1m16.520s
	user	1m38.330s	1m27.657s	1m15.984s
	system	0m0.716s	0m1.351s	0m0.533s
MixSIH	real	533m21.023s	521m54.374s	323m5.775s
	user	533m21.192s	521m52.663s	323m4.853s
	system	0m0.848s	0m0.888s	0m1.138s
PEATH	real	881m43.300s	851m9.042s	291m26.376s
	user	881m41.440s	851m6.780s	291m25.599s
	system	0m0.537s	0m1.028s	0m0.518s
WhatsHap	real	13m36.632s	13m28.355s	9m37.554s
	user	13m18.916s	13m23.951s	9m34.321s
	system	0m8.032s	0m7.321s	0m6.155s
MAtCHap	real	47m52.978s	42m13.225s	24m2.614s
	user	47m46.312s	42m7.180s	23m57.059s
	system	0m6.495s	0m5.618s	0m5.308s
SDhap.noHI	Time	1st half	2nd half
DP1	real	215m24.503s	29m11.516s
	user	214m17.104s	29m4.076s
	system	1m6.014s	0m7.026s
DP15	real	369m51.313s	16m38.320s
	user	368m36.939s	16m32.807s
	system	1m9.256s	0m5.435s
DP30	real	83m47.581s	23m53.656s
	user	83m21.871s	23m47.216s
	system	0m25.251s	0m6.325s
